# Supplementary material for: In Vitro Antitumor Effects of Melittin Attached to Fe3O4 Magnetic Nanoparticles with Synergistic Contribution of Magnetic Hyperthermia
Source: Molecules. 2026 Jun 20;31(12):2171. doi: 10.3390/molecules31122171 (PMC13305969; doi:10.3390/molecules31122171)
Supplement: Supplementary file 1 [file molecules-31-02171-s001.zip]

Archive with 1 entries (1 files):
- molecules-4336902-supplementary.pdf
